# Supplementary material for: Viruses in the Invasive Hornet Vespa velutina
Source: Viruses. 2019 Nov 8;11(11):1041. doi: 10.3390/v11111041 (PMC6893812; doi:10.3390/v11111041)
Supplement: Supplementary file 1 [file viruses-11-01041-s001.zip]

Archive with 9 entries (9 files):
- Figure S1.pptx
- Figure S2.pptx
- Figure S3.pptx
- Figure S4.pptx
- Figure S5.pptx
- Figure S6.pptx
- Figure S7.pptx
- Figure S8.pptx
- SuppTables_DB.xlsx
