# Supplementary material for: Viruses in the Invasive Hornet Vespa velutina
Source: Viruses. 2019 Nov 8;11(11):1041. doi: 10.3390/v11111041 (PMC6893812; doi:10.3390/v11111041)
Supplement: Supplementary file 1 [file viruses-11-01041-s001.zip › SuppTables_DB.xlsx]

## Sheet: Table S1
Table S1: Samples characteristics and viral PCR detections.	Table S1: Samples characteristics and viral PCR detections.	Table S1: Samples characteristics and viral PCR detections.
	Apiarie code	Sample code	Dissection code	Part of the body	Geographic origin	Sampling date
		DISSECTED HORNETS for NGS sequencing
3	FR14PA159	159 +	159C	brain	Le Tignet	summer 2014
			159M *	muscles	Le Tignet	summer 2014
			159I	intestine	Le Tignet	summer 2014
4	FR14PA144	144-1	144I *	intestine	Menton	2014-10-29
			144C	brain	Menton	2014-10-29
			144M	muscles	Menton	2014-10-29
2	FR14PA140	140-3	140P	wings & legs	Menton	2014-09-18
			140I	intestine	Menton	2014-09-18
			140C *	brain	Menton	2014-09-18
			140M *	muscles	Menton	2014-09-18
			140Md	mandibles & proboscis	Menton	2014-09-18
		DISSECTED HORNETS for PCR detection					IAPV	KBV	DWV	SBV	ABPV	BQCV	CBPV	PCR 5' UTR	PCR helicase
1	FR14PA140	140-1	140-1-CP	cuticle & legs	Menton	2014-09-18	-	-	-	-	-	-	-	nt	nt
			140-1-I	intestine	Menton	2014-09-18	-	-	+	-	+	+	-	+	-
			140-1-M	muscles	Menton	2014-09-18	-	-	+	-	+	+	-	-	-
			140-1-Md	mandibles	Menton	2014-09-18	-	-	-	-	-	-	-	nt	nt
			140-1-C	brain	Menton	2014-09-18	-	-	-	-	-	-	-	nt	nt
2	FR14PA140	140-2	140-2-CP	cuticle & legs	Menton	2014-09-18	-	-	+	-	+	-	-	+	-
			140-2-I	intestine	Menton	2014-09-18	-	-	+	+	+	-	-	+	-
			140-2-M	muscles	Menton	2014-09-18	-	-	+	-	+	-	-	+	-
			140-2-Md	mandibles	Menton	2014-09-18	-	-	+	-	+	-	-	+	-
		WHOLE BODY HORNETS
1	FR14PA140	140-4		whole body	Menton	2014-09-18	-	-	+	-	+	+	-	-	+
2	140max	140-5		whole body	Menton	2014-09-18	-	-	+	-	+	+	-	-	+
3	FR14PA141	141-1		whole body	Menton	2014-09-28	-	-	+	+	+	+	-	-	+
4	141max	141-2		whole body	Menton	2014-09-28	-	-	+	+	+	+	-	-	+
5	FR14PA143	143-1		whole body	Menton	2014-10-10	-	-	+	+	+	+	-	-	+
6	143max	143-2		whole body	Menton	2014-10-10	-	-	+	+	+	+	-	-	+
7	FR14PA144	144-2		whole body	Menton	2014-10-29	-	-	+	+	+	+	-	-	+
8	144max	144-3		whole body	Menton	2014-10-29	-	-	+	+	+	+	-	-	+
9	FR14PA148	148-1		whole body	Nice	2014-10-29	-	-	+	+	+	-	-	nt	nt
10	FR14PA150	150-1		whole body	Menton	2014-10-29	-	-	+	-	-	-	-	-	+
		HONEY BEES
1	FR14PA142	bee-pool-142		pool 5 bees - whole bodies	Menton	2014-09-28	-	-	+	+	+	+	-	-	+
2	p145	bee-pool-145		pool 5 bees - whole bodies	Menton	2014-10-29	-	-	+	+	-	-	-	+	-
3	p147	bee-pool-147		pool 5 bees - whole bodies	La Gaude	2014-10-29	-	-	+	-	-	-	-	nt	-
4	p149	bee-pool-149		pool 5 bees - whole bodies	Nice	2014-10-29	-	-	+	+	+	-	-	-	+
			* bold and italics : NGS sequenced
			+ Symptomatic hornet
			nt = not tested

## Sheet: Table S2
Table S2: Accessions number and virus names of sequences used in virus phylogenies.
Phylogeny	GenBank Accession	Virus
DWV	AB070959.1	Kakugo virus
	AY292384.1	Deformed wing virus isolate PA
Nucleotide genome	CEND01000001	Deformed wing virus C
	GU109335.1	Deformed wing virus isolate Warwick-2009
	HM067437.1	Deformed wing virus isolate VDV-1-DWV-No-5
	HM067438.1	Deformed wing virus isolate VDV-1-DWV-No-9
	JF440525.1	Varroa destructor virus-1 strain Zriffin
	JQ413340.1	Deformed wing virus isolate Chilensis A1
	JX878304.1	Deformed wing virus strain Korea-1
	JX878305.1	Deformed wing virus strain Korea-2
	KC786222.1	Varroa destructor virus-1
	KJ437447.1	Deformed wing virus isolate Varroa-infested-colony-DJE202
	KT004425.1	Deformed wing virus isolate AmE711
	KU847397.1	Deformed wing virus isolate Austria 1414
	KX373899.1	Deformed wing virus isolate 85-DWV
	KX373900.1	VDV-1/DWV recombinant isolate 123
	KX783225.1	Deformed wing virus isolate leuven-dwv1
	NC_004830.1	Deformed wing virus
	NC_006494.1	Varroa destructor virus-1
ABPV	AAG13118.1	Acute bee paralysis virus
	AAN63803.2	Acute bee paralysis virus
RdRp protein	AAN63804.2	Acute bee paralysis virus
	ABE04057.1	Acute bee paralysis virus
	ABE04058.1	Acute bee paralysis virus
	ABE04059.1	Acute bee paralysis virus
	ABE04060.1	Acute bee paralysis virus
	ABE04061.1	Acute bee paralysis virus
	ABE04062.1	Acute bee paralysis virus
	ABE04063.1	Acute bee paralysis virus
	ABE04064.1	Acute bee paralysis virus
	ABE04065.1	Acute bee paralysis virus
	ABE04066.1	Acute bee paralysis virus
	ABE04067.1	Acute bee paralysis virus
	ABE04068.1	Acute bee paralysis virus
	ABE04069.1	Acute bee paralysis virus
	ABE04070.1	Acute bee paralysis virus
	ABE04071.1	Acute bee paralysis virus
	ABE04072.1	Acute bee paralysis virus
	ABE04073.1	Acute bee paralysis virus
	ABE04074.1	Acute bee paralysis virus
	ABE04075.1	Acute bee paralysis virus
	ABE04076.1	Acute bee paralysis virus
	ABE04077.1	Acute bee paralysis virus
	ABE04078.1	Acute bee paralysis virus
	ABE04079.1	Acute bee paralysis virus
	ABQ16543.1	Acute bee paralysis virus
	ADV92325.1	Acute bee paralysis virus
	ADV92326.1	Acute bee paralysis virus
	ADV92327.1	Acute bee paralysis virus
	ADV92328.1	Acute bee paralysis virus
	ADV92329.1	Acute bee paralysis virus
	ADV92330.1	Acute bee paralysis virus
	ADV92331.1	Acute bee paralysis virus
	ADV92332.1	Acute bee paralysis virus
	AVN97666.1	Acute bee paralysis virus
	NP_066241.	Acute bee paralysis virus
	Q9DSN9.1	Acute bee paralysis virus
	APZ86807.1	Israeli acute paralysis virus
	AAP32283.1	Kashmir bee virus
	ABQ16546.1	Kashmir bee virus
	NP_851403.1	Kashmir bee virus
BQCV	AF183905.1	Black queen cell virus
	EF517515.1	Black queen cell virus strain HUNGARY-10
Nucleotide genome	EF517519.1	Black queen cell virus strain POLAND-4
	EF517520.1	Black queen cell virus strain POLAND-5
	EF517521.1	Black queen cell virus strain POLAND-6
	JX149531.1	Black queen cell virus strain AY
	KP119603.1	Black queen cell virus isolate JL1
	KY243932.1	Black queen cell virus strain PP
	KY465681.1	Black queen cell virus strain WA2
	KY465682.1	Black queen cell virus strain VN2
	KY465683.1	Black queen cell virus strain VN3
	KY465684.1	Black queen cell virus strain VN1
	KY465685.1	Black queen cell virus strain SA
	KY465686.1	Black queen cell virus strain QLD
	KY465687.1	Black queen cell virus strain TAS
	KY465688.1	Black queen cell virus strain NT
	KY741959.1	Black queen cell virus isolate GS1
	MF623171.1	Black queen cell virus isolate Sydney
	NC_003784.1	Black queen cell virus
APV-like	AF024514.1	Acyrthosiphon pisum virus
	DQ286292.1	Rosy apple aphid virus
Nucleotide genome	FJ528584.1	Solenopsis invicta virus 3
	KU958718.1	Riptortus pedestris virus-1
	KX024775.1	Nylanderia fulva virus 1
	NC_002058.3	Poliovirus
	NC_007619.1	Kelp fly virus
	NC_007919.3	Nora virus
	NC_009544.1	Solenopsis invicta virus 2
	NC_027126.1	Kilifi Virus
	NC_027127.1	Thika virus
	NC_003787.1	Apple latent spherical virus segment 1
	GAUE01003473.1	TSA_Anurida-maritima
	GAJX01000318.1	TSA_Clavigralla-tomentosicollis
	GBSB01003728.1	TSA_Diabrotica-virgifera
	GARW01000621.1	TSA_Eucyclops-serrulatus
	GEEF01170301.1	TSA_Leptinotarsa-decemlineata
	GAYV02024882.1	TSA_Liposcelis-bostrychophila
	GAWR01006667.1	TSA_Menopon-gallinae
	LA857567.1	TSA_Monomorium-pharaonis
Dicistroviruses-like	AF536531.1	Aphid lethal paralysis virus
	AY275710.1	Kashmir bee virus
Nucleotide genome	EF219380.1	Israeli acute paralysis virus
	JQ320375.1	Aphid lethal paralysis virus
	JX045858.1	Aphid lethal paralysis virus isolate 4782ALPV
	JX480861.1	Aphid lethal paralysis virus isolate ALPV-An
	KC952671.1	Himetobi P virus isolate Jiangsu
	KF170223.1	Bat dicistrovirus isolate b2
	KF280585.1	Himetobi P virus isolate Zhejiang
	KF500001.1	Formica exsecta virus 1 isolate Fex1
	KJ802403.1	Cripavirus NB-1/2011/HUN
	KJ817182.1	Aphid lethal paralysis virus isolate AP
	KM270559.1	Himetobi P virus
	KM270560.1	Nilaparvata lugens C virus
	KX644942.1	Bat cripavirus clone Bat/CAM/CriV-P17/2013
	KX883692.1	Hubei picorna-like virus 23 strain spider70066
	KX884298.1	Hubei picorna-like virus 15 strain WHYCM1097
	MF458892.1	Aphid lethal paralysis virus strain Kenya Maize
	MF458893.1	Aphid lethal paralysis virus
	MG995693.1	Darwin bee virus 1 isolate NT-5
	MG995701.1	Bundaberg bee virus 1 isolate QLD-6
	MG995710.1	Renmark bee virus 1 isolate SA-7
	MG995730.1	Perth bee virus 1 isolate WA2-13
	MH188004.1	Culex dicistrovirus 1 strain CDicV1/Fresno
	MH188005.1	Culex dicistrovirus 2 strain CDicV2/Contra Costa
	MH213235.1	Linepithema humile picorna-like virus 1
	NC_001834.1	Drosophila C virus strain EB
	NC_001874.1	Rhopalosiphum padi virus
	NC_002548.1	Acute bee paralysis virus
	NC_003005.1	Taura syndrome virus
	NC_003779.1	Plautia stali intestine virus
	NC_003783.1	Triatoma virus
	NC_003784.1	Black queen cell virus
	NC_003924.1	Cricket paralysis virus
	NC_004365.1	Aphid lethal paralysis virus
	NC_006559.1	Solenopsis invicta virus 1
	NC_008029.1	Homalodisca coagulata virus-1
	NC_014793.1	Mud crab dicistrovirus
	NC_030115.1	Anopheles C virus
	NC_032186.1	Hubei picorna-like virus 24 strain WGML142000
	NC_032205.1	Beihai picorna-like virus 73 strain BHTH16077
	NC_032249.1	Beihai picorna-like virus 70 strain BHJJX25952
	NC_032562.1	Beihai picorna-like virus 71 strain BHXG26494
	NC_033112.1	Hubei picorna-like virus 14 strain QTM26191
	NC_033205.1	Wenzhou picorna-like virus 26 strain WZSLuoII93478
	NC_033437.1	Wuhan arthropod virus 2 strain WHSF0
	NC_033722.1	Wuhan insect virus 33 strain WHCCII11871
	NC_035184.1	Big Sioux River virus strain Kenya P9
Drosophila A virus-like	AAL13168	Drosophila X virus
	AAM89503	Marine birnavirus - AY-98
RdRp protein	AAN04570	Yellowtail ascites virus
	AAV48847	Infectious pancreatitis necrosis virus
	ACS44343	Infectious bursal desease virus
	ACU32792	Drosophila birnavirus
	ACU32793	Drosophila melanogaster tetravirus SW-2009a
	AF282930	Thosea asigna virus
	AKH40283	Newfield virus
	ALL43633	Aphis Glycines Virus 2
	AOC55066	Niehaus virus
	AOC55067	Defiwi virus
	APG76925	Shuangao permutotetra-like virus 1
	APG76944	Beihai permutotetra-like virus 1
	APG76964	Hubei permutotetra-like virus 2
	AVM80376	Sarawak virus
	AXQ04818	Culex Daeseongdong-like virus
	BBB04263	Shinobi tetravirus
	CAI74982	Tellina virus 1
	CAX33878	Rotifer birnavirus
	JAC56082	TSA: Bactrocera dorsalis
	JAC88676	TSA: Panstrongylus megistus
	JAG50799	TSA: Lygus hesperus
	JAG73202	TSA: Fopius arisanus
	JAS00050	TSA: Triatoma infestans
	NP_049235	Helicoverpa armigera stunt virus
	NP_573541	Euprosterna elaeasa virus
	YP_003038595	Drosophila A virus
	YP_009182196	Daeseongdong virus 2
	YP_009272815	Egaro virus
	YP_009329862	Beihai permutotetra-like virus 2
	YP_009337234	Beihai sphaeromadae virus 4
	YP_009337276	Hubei permutotetra-like virus 11
	YP_009337300	Hubei permutotetra-like virus 1
	YP_009337318	Hubei permutotetra-like virus 6
	YP_009337364	Hubei permutotetra-like virus 7
	YP_009337378	Hubei permutotetra-like virus 4
	YP_009337623	Hubei permutotetra-like virus 3
	YP_009337650	Sanxia permutotetra-like virus 1
	YP_009337667	Sanxia water strider virus 19
	YP_009337703	Hubei permutotetra-like virus 8
	YP_009337742	Hubei permutotetra-like virus 5
	YP_009337764	Hubei permutotetra-like virus 10
	YP_009337778	Hubei permutotetra-like virus 9
	YP_009342439	Wuhan house centipede virus 9
	YP_025094	Dendrolimus punctatus virus
	YP_052864	Blotched snakehead virus
Moku virus	ADP24157.1	Infectious flacherie virus
	AEM65163	Tomato matilda virus
RdRp protein	AKH40289	Twyford virus
	AKJ70949.1	Brevicoryne brassicae virus
	APD13905	Xysticus cristatus iflavirus
	APG77991	Hubei picorna-like virus 37
	APG78457	Hubei picorna-like virus 42
	ATY36108.1	Vespa velutina Moku virus
	AWC26954	Culex picorna-like virus 1
	AWK77843	Darwin bee virus 2
	AWK77851	Darwin bee virus 4
	AWK77860	Bundaberg bee virus 4
	AWK77861	Bundaberg bee virus 5
	AXQ04788	Culex Iflavi-like virus 4
	AXV43880	Yongsan picorna-like virus 1
	AZN23178.1	Sacbrood virus
	JAB85461	TSA Ceratitis capitata
	JAG76255	TSA Fopius arisanus
	NC_004830.1	Deformed wing virus
	NC_006494.1	Varroa destructor virus-1
	NP_277061.1	Perina nuda virus
	NP_919029.1	Ectropis oblique picorna-like virus
	YP_003622540.1	Slow bee paralysis virus
	YP_004935363.1	Spodoptera exigua iflavirus 1
	YP_008130309.1	Nilaparvata lugens honeydew virus-2
	YP_008719809.1	Halyomorpha halys virus
	YP_009002581.1	Antheraea pernyi iflavirus
	YP_009010984.1	Spodoptera exigua iflavirus 2
	YP_009026409.1	Heliconius erato iflavirus
	YP_009047245.1	Lymantria dispar iflavirus 1
	YP_009116875.1	Thaumetopoea pityocampa iflavirus 1
	YP_009129265.1	Graminella nigrifrons virus 1
	YP_009140562.1	La Jolla virus
	YP_009305421.1	Moku virus
	YP_009336529	Hubei picorna-like virus 44
	YP_009336539	Hubei picorna-like virus 40
	YP_009336566	Hubei picorna-like virus 36
	YP_009336612	Hubei picorna-like virus 39
	YP_009336629	Hubei arthropod virus 1
	YP_009337088	Hubei mosquito virus 1
	YP_009337117	Hubei picorna-like virus 38
	YP_009337152	Hubei picorna-like virus 34
	YP_009337271.1	Hubei tetragnatha maxillosa virus 2
	YP_009337284.1	Hubei picorna-like virus 28
	YP_009337372	Hubei picorna-like virus 43
	YP_009337665	Sanxia water strider virus 8
	YP_009337666	Hubei picorna-like virus 35
	YP_009337684	Hubei odonate virus 5
	YP_009337750	Hubei picorna-like virus 41
	YP_009337760.1	Hubei odonate virus 4
	YP_009345906.1	Bat iflavirus
	YP_009505598	Lygus lineolaris virus 1
	YP_009505599.1	Nilaparvata lugens honeydew virus-1
	YP_009552768	Culex Iflavi-like virus 1
Motts Mill virus-like	AHA86920	Carascovirus SF1
	AII01797	Ixodes scapularis associated virus 1
Rdrp protein	AII01812	Ixodes scapularis associated virus 2
	AKH40291.1	Motts Mill Virus
	AOX15243	Baird Spence virus
	APG75628	Hubei mosquito virus 2
	APG75749	Shuangao insect virus 9
	APG75756	Wenzhou sobemo-like virus 2
	APG75759	Wenzhou sobemo-like virus 3
	APG75761	Wenzhou sobemo-like virus 4
	APG75775	Hubei sobemo-like virus 8
	APG75802	Hubei sobemo-like virus 14
	APG75824	Hubei sobemo-like virus 12
	APG75828	Hubei sobemo-like virus 9
	APG75834	Hubei sobemo-like virus 11
	APG75854	Hubei sobemo-like virus 10
	APG75867	Sanxia sobemo-like virus 1
	APG75869	Sanxia sobemo-like virus 2
	APG75883	Sanxia water strider virus 10
	APG75888	Hubei sobemo-like virus 15
	APG75895	Hubei myriapoda virus 9
	APG75913	Wuhan arthropod virus 4
	APG75955	Hubei sobemo-like virus 13
	ASY03255	Norway luteo-like virus 2
	ASY03257	Norway luteo-like virus 3
	AUX13123	Lone star tick associated virus-1
	AWA82273	Teise virus
	AXQ04793	Culex-associated Luteo-like virus
	AYP67537	Store beach virus
	AYP67542	Blue fish point virus
	CBA11880	Rice_yellow_mottle_virus
	GABY01018235	TSA Anthonomus grandis
	GAGH01013362	TSA Osmia cornuta
	GAUI01015619	TSA Xanthostigma xanthostigma
	GAYF01147345	TSA Nilaparvata lugens
	GAZX01036530	TSA Caligus rogercresseyi
	GBHH01001052	TSA Euprymna scolopes
	GBHO01033620	TSA Lygus hesperus
	HP890469	TSA Frieseomelitta varia
	HP930702	TSA Exoneura robusta
	KU754507	Prestney Burn virus
	KU754508	Braid Burn virus
	KU754509	La Tardoire virus
	NP_042510.2	Mushroom bacilliform virus
	NP_056748	Potato_leafroll_virus
	YP_386495	Heterocapsa circularisquama RNA virus 01
Bee macula-like virus	ADD13602.1	Oat blue dwarf virus
	AHX22590.1	Bombyx mori Macula-like virus
helicase protein	AIY22517.1	Maize rayado fino virus
	AKQ08149.1	Grapevine Syrah virus-1
	AKQ48571.1	Bee Macula-like virus isolate France 878V
	AKQ48574.1	Bee Macula-like virus isolate PSU-1var
	ALX72769.1	Nectarine marafivirus M
	AMH40137.1	Turnip yellow mosaic virus
	ANV22095.1	Grapevine red globe virus
	ARH56444.1	Grapevine asteroid mosaic associated virus
	ARK20051.1	Diascia yellow mottle virus
	AXQ04797.1	Culex-originated Tymoviridae-like virus
	AYC35261.1	Citrus sudden death associated virus
	AYV61001.1	Guarapuava tymovirus-like 1 strain 3
	AYV61003.1	Guarapuava tymovirus-like 1 strain 100
	AYV61005.1	Guarapuava tymovirus-like 2
	AYV61007.1	Guarapuava tymovirus-like 3
	BAE07083.1	Potato virus X
	CBH31042.1	Chiltepin yellow mosaic virus
	JAP37078.1	TSA Solanum chacoense
	JAT49815.1	TSA Anthurium amnicola
	NP_040968.1	Eggplant mosaic virus
	NP_044328.1	Kennedya yellow mosaic virus
	NP_047920.1	Erysium latent virus
	NP_067737.1	Chayote mosaic virus
	NP_542612.1	Grapevine fleck virus
	NP_733997.1	Poinsettia mosaic virus
	YP_001285472.1	Okra mosaic virus
	YP_002308439.1	Scrophularia mottle virus
	YP_002308578.1	Anagyris vein yellowing virus
	YP_003475889.1	Olive latent virus 3
	YP_004300301.1	Fig fleck-associated virus
	YP_007517183.1	Andean potato mild mosaic virus
	YP_009159826.1	Varroa Tymo-like virus
	YP_009272813.1	Bat tymo-like virus
	YP_009337784.1	Hubei macula-like virus 1
	YP_009337794.1	Hubei macula-like virus 2
	YP_009505639.1	Blackberry virus-S
	YP_009505642.1	Bombyx mori latent virus
	YP_009551952.1	Bee macula-like virus 2
	YP_009551972.1	Alfalfa virus F
	YP_406375.1	Dulcamara mottle virus
Nora virus related	APG78496	Wenzhou picorna-like virus 47
	APG79015	Changjiang picorna-like virus 17
Capsid protein	CAM92106	hypothetical protein, partial [Eristalis tenax]
	YP_004849310	Nora virus
	YP_009047188	Drosophila subobscura Nora virus
	YP_009047192	Drosophila immigrans Nora virus
	YP_009333451	Beihai picorna-like virus 113
	YP_009333480	Beihai picorna-like virus 112
	YP_009333523	Beihai shrimp virus 2
	YP_009333541	Beihai_picorna-like_virus_105
	YP_009333565	Beihai picorna-like virus 115
	YP_009333572	Beihai sea slater virus 2
	YP_009333589	Beihai picorna-like virus 114
	YP_009333592	Beihai picorna-like virus 116
	YP_009336651	Wenling crustacean virus 6
	YP_009336710	Wenling crustacean virus 5
	YP_009337220	Hubei odonate virus 6
	YP_009337368	Hubei picorna-like virus 66
	YP_009337741	Hubei odonate virus 7
Partitivirus-like	AAT48886	Gremmeniella abietina RNA virus MS2
	AGJ83767	Hop trefoil cryptic virus 2
RdRp protein	AGW51759	uncultured virus
	AOR51388	Partitivirus-like 1
	APG78155	Hubei partiti-like virus 2
	APG78162	Hubei partiti-like virus 3
	APG78183	Beihai partiti-like virus 1
	APG78199	Wuhan insect virus 24
	APG78213	Shuangao partiti-like virus 1
	APG78218	Hubei partiti-like virus 48
	APG78219	Hubei coleoptera virus 5
	APG78220	Hubei coleoptera virus 4
	APG78221	Hubei coleoptera virus 6
	APG78224	Hubei partiti-like virus 4
	APG78227	Hubei partiti-like virus 10
	APG78230	Hubei partiti-like virus 7
	APG78233	Hubei partiti-like virus 39
	APG78238	Hubei partiti-like virus 41
	APG78243	Hubei partiti-like virus 46
	APG78245	Hubei diptera virus 19
	APG78248	Hubei partiti-like virus 44
	APG78250	Hubei partiti-like virus 47
	APG78251	Hubei partiti-like virus 32
	APG78252	Hubei partiti-like virus 5
	APG78257	Hubei partiti-like virus 12
	APG78261	Hubei partiti-like virus 38
	APG78274	Hubei partiti-like virus 49
	APG78275	Hubei partiti-like virus 13
	APG78276	Hubei partiti-like virus 6
	APG78279	Wuhan spider virus 10
	APG78280	Hubei partiti-like virus 52
	APG78281	Hubei partiti-like virus 42
	APG78282	Hubei partiti-like virus 15
	APG78284	Hubei partiti-like virus 50
	APG78293	Sanxia water strider virus 18
	APG78294	Sanxia partiti-like virus 1
	APG78307	Hubei partiti-like virus 8
	APG78308	Hubei partiti-like virus 9
	APG78310	Hubei partiti-like virus 40
	APG78316	Hubei partiti-like virus 16
	APG78321	Hubei partiti-like virus 51
	APG78322	Hubei partiti-like virus 34
	APG78330	Hubei partiti-like virus 45
	APG78343	Wenling partiti-like virus 4
	APG78345	Wenling partiti-like virus 3
	APG78364	Hubei partiti-like virus 43
	ARO72610	Spinach deltapartitivirus 1
	ASV45858	Angico virus
	ASV45859	Araticum virus
	ATJ00052	Medicago sativa deltapartitivirus 1
	ATY36109	Vespa velutina partiti-like virus 1
	ATY36110	Vespa velutina partiti-like virus 2
	AVL84362	Pepper cryptic virus 1
	AVM41706	Heterobasidion partitivirus 20
	AWD38959	Maize associated partiti-like virus
	AWY11049	Galbut virus
	AXA52551	Linepithema humile partiti-like virus 1
	AYP71818	Aspergillus ochraceous virus
	JAG72135	Fopius arisanus
	JAI18675	Bactrocera latifrons
	JAS56566	Cuerna arida
	JAT20972	Graphocephala atropunctata
	JAV02130	Nyssomyia neivai
	JAV58376	Photinus pyralis
	NP_624350	Fusarium solani virus 1
	YP_002308574	Beet cryptic virus 1
	YP_004429258	Fig cryptic virus
	YP_007889821	White clover cryptic virus 2
	YP_007891054	Dill cryptic virus 2
	YP_009272951	Fusarium poae virus 1-240374
	YP_009329869	Beihai barnacle virus 13
	YP_009329875	Hubei partiti-like virus 11
	YP_009329892	Hubei diptera virus 18
	YP_009333350	Beihai partiti-like virus 2
	YP_009333370	Beihai barnacle virus 12
	YP_009337870	Hubei diptera virus 17
	YP_009337885	Hubei tetragnatha maxillosa virus 8
	YP_009342308	Wuhan Millipede virus 4
	YP_009342458	Wuhan fly virus 5
	YP_009345133	Wuhan cricket virus 2
	YP_009508046	Carrot cryptic virus
	YP_009508048	Flammulina velutipes browning virus
	YP_009508065	Cryptosporidium parvum virus 1
	YP_009508068	Beet cryptic virus 2
	YP_009508238	Ophiostoma partitivirus 1
	YP_009551507	Pythium nunn virus 1
	YP_272124	Vicia cryptic virus
	YP_392480	Rosellinia necatrix partitivirus 1-W8

## Sheet: Table S3
Table S3: Polymorphism and expression levels of viral sequences between samples
	Sample name	Pi	Coverage (reads)	No. Of Fragments	Viral Contig Size	Library size	FPKM
APV-like	140C	0.00705327	47596	24076	9872	99053838	24.6211
	140M	0.00876155	106441	54138	9962	98362690	55.2491
	144I	0.0147236	10717	5662	9748	101075642	5.74656
DWV-B	140C	0.0112194	743	515	10074	99053838	0.5161
	140M	0.0136183	1201	781	10079	98362690	0.787777
	159M	0.00883298	947	593	9434	83300698	0.754588
	144I	0.0135767	10050712	5142209	10113	101075642	5030.64
HimetobiP	140M	0.00733061	52	27	931	98362690	0.294838
	144I	0.00885411	139	76	9146	101075642	0.0822121

## Sheet: Table S4
Table S4: Read counts (and read %) supporting SNP from Vespa velutina associated acypi-like virus across hornet samples
SNP position a	Sample	A	C	G	T
213	144I	0	103 (91.2)	0	10 (8.8)
	140M	2 (0.3)	625 (99.5)	1 (0.2)	0
	140C	0	601 (99.8)	1 (0.2)	0
244	144I	17 (11.3)	0	133 (88.7)	0
	140M	638 (99.7)	0	2 (0.3)	0
	140C	620 (99.5)	0	2 (0.3)	0
635	144I	0	10 (6.3)	0	150 (93.8)
	140M	0	0	0	702 (100)
	140C	0	0	0	271 (100)
1120	144I	0	27 (60)	0	18 (40)
	140M	1 (0.3)	0	1 (0.3)	288 (99.3)
	140C	0	0	0	140 (100)
1166	144I	17 (48.6)	0	18 (51.4)	0
	140M	243 (98.8	0	1 (0.4)	2 (0.8)
	140C	94 (98.8)	0	1 (1.1)	0
4834	144I	163 (99.4)	0	0	1 (0.6)
	140M	1395 (95.2)	49 (3.3)	0	22 (1.5)
	140C	592 (96.3)	17 (2.8)	1 (0.2)	5 (0.8)
6089	144I	1 (0.7)	1 (0.7)	2 (1.3)	148 (97.4)
	140M	3 (0.4)	0	5 (0.6)	837 (99.1)
	140C	1 (0.3)	16 (4.1)	0	375 (95.7)
8597	144I	0	0	74 (100)	0
	140M	72 (7.7)	0	868 (92.3)	0
	140C	0	0	241 (99.6)	1 (0.4)
a: position on APV-like 140M
